# Supplementary material for: 17β-Estradiol Promotes Apoptosis in Airway Smooth Muscle Cells Through CD38/SIRT1/p53 Pathway
Source: Front Endocrinol (Lausanne). 2018 Dec 19;9:770. doi: 10.3389/fendo.2018.00770 (PMC6305733; doi:10.3389/fendo.2018.00770)
Supplement: Supplementary file 1 [file Table_1.XLSX]

## Sheet: Sheet1
Figure 1	CD38				SIRT1				GAPDH
	repeat1	repeat2	repeat3		repeat1	repeat2	repeat3		repeat1	repeat2	repeat3
ctrl-1	31.5905	31.5061	31.5644		21.6838	21.7743	21.7636		15.4849	14.5614	15.3286
ctrl-2	31.4814	31.4784	31.5993		21.8937	21.8786	21.5529		15.1657	15.1626	15.1162
ctrl-3	31.7748	31.7879	31.6954		21.9685	21.8813	21.973		14.9207	14.9797	14.9828
0.1-1	30.8636	30.8111	30.8228		20.456	20.4816	20.473		14.1644	14.1972	14.1182
0.1-2	31.0817	31.1579	31.0284		21.3965	21.3765	21.482		14.6289	14.679	14.6469
0.1-3	30.581	30.7006	30.7311		20.576	20.6212	20.4282		13.9969	13.8096	13.6578
1-1	30.4951	30.4678	30.3203		21.1075	21.2357	21.0894		14.3808	14.3504	14.3377
1-2	30.6073	30.7164	30.6408		21.4607	21.3833	21.4398		14.3855	14.3209	14.3079
1-3	30.7203	30.7999	30.8099		21.4534	21.3699	21.3884		14.7093	14.7092	14.6886
10-1	29.98	30.0301	30.059		21.0794	21.0798	21.0905		14.0914	14.3036	14.1913
10-2	30.0003	29.8499	29.8787		20.9905	20.9907	20.9727		13.8585	13.8162	13.8009
10-3	30.8899	30.6347	30.586		21.453	21.4108	21.4775		14.5784	14.5897	14.5936
100-1	30.2564	30.2959	30.1165		21.2892	21.1851	21.1532		13.9614	13.9636	13.8513
100-2	29.7494	29.6058	29.732		21.1991	21.1199	20.2454		13.9485	13.7162	13.5309
100-3	30.0649	30.1117	30.1104		20.9175	20.816	20.9473		13.9784	13.8897	13.8936
Figure 2	E2 10 nM
	CD38				SIRT1				GAPDH
	repeat1	repeat2	repeat3		repeat1	repeat2	repeat3		repeat1	repeat2	repeat3
0-1	32.644	32.7699	32.6992		25.8994	25.9269	26.1417		17.4214	17.4806	17.3728
0-2	30.3308	30.6981	30.5733		24.1195	23.4235	24.1513		15.1657	15.2626	15.1162
0-3	32.4181	31.9683	31.5724		25.2265	25.3837	25.5197		16.9207	16.8797	16.9828
24-1	30.3393	30.3023	30.3294		24.08	24.0917	24.1029		15.1644	15.1972	15.2182
24-2	29.5851	29.4952	29.5983		23.3727	23.0514	23.5099		14.5689	14.589	14.5569
24-3	31.6289	31.7059	31.6292		25.4261	25.5401	25.602		16.9969	16.8096	16.6578
	‘
48-1	30.7938	30.9986	30.9573		24.9556	24.9108	24.9805		16.4808	16.3504	16.1377
48-2	31.7721	31.8734	31.9935		26.2045	26.1657	26.0273		17.3855	17.3209	17.3079
48-3	31.7622	31.8331	31.8545		25.5493	25.3844	25.8242		17.4223	16.8092	16.8886
Figure 2	E2 100 nM
	CD38				SIRT1				GAPDH
	repeat1	repeat2	repeat3		repeat1	repeat2	repeat3		repeat1	repeat2	repeat3
0-1	31.8196	31.8775	31.9661		24.9502	25.1615	25.1728		16.3447	16.2496	16.314
0-2	30.7754	30.8798	30.0182		24.1891	24.0542	24.117		15.1499	15.0564	15.0446
0-3	30.5337	30.1979	30.1985		24.0041	23.9752	24.0137		15.0803	15.0156	14.7896
24-1	30.4728	30.486	30.0417		24.7565	24.7708	24.8031		15.3227	15.3821	15.3734
24-2	30.1387	30.2436	30.2585		24.4956	24.5665	24.389		15.1256	15.3618	15.338
24-3	31.7537	31.5742	31.8848		25.6649	25.7312	25.8503		16.6526	16.3015	16.2349
48-1	30.2556	30.3825	30.237		24.4564	24.6032	24.6574		15.1246	15.2113	15.1283
48-2	30.3009	30.3241	30.1764		24.1451	24.2082	24.2335		15.0338	15.0228	15.0789
48-3	31.1063	31.1735	31.1268		25.4191	25.4719	25.5068		16.2492	16.2607	16.0881
Figure 4
	CD38				SIRT1				GAPDH
	repeat1	repeat2	repeat3		repeat1	repeat2	repeat3		repeat1	repeat2	repeat3
WT1	28.6819	28.5456	28.7004		21.0629	20.95	21.0954		15.4849	15.436	15.3583
WT2	27.2899	27.325	27.2165		19.3398	19.3394	19.1922		13.7614	13.7774	13.7422
WT3	27.6687	27.6986	27.7659		19.7335	19.7166	19.6152		14.3286	14.4131	14.4059
WTHYPO1	29.8515	30.1583	30.4063		21.9758	21.9228	21.8279		15.985	15.9686	15.8957
WTHYPO2	29.3229	28.9935	28.852		20.9135	20.9019	20.921		14.7081	14.8245	14.7322
WTHYPO3	30.5955	30.8532	30.6289		21.9617	21.9732	21.7503		16.1356	16.1383	16.1929
WT HYPO E2-1	29.3053	29.9753	29.7903		22.7576	22.7132	22.8142		15.967	15.9189	16.1088
WT HYPO E2-2	28.7613	28.6191	28.6426		21.4821	21.5912	21.5308		15.1524	15.226	15.1246
WT HYPO E2-3	29.9762	29.8307	29.9443		22.916	22.969	22.9985		16.3108	16.5222	16.2761
KO1	33.9008	34.1191	34.01		22.2463	22.1457	22.0772		16.4994	16.3078	16.3661
KO2	32.8715	32.5909	33.7663		21.0626	21.0166	21.0086		15.5046	15.5887	15.5378
KO3	33.4555	33.7218	33.5886		21.3655	21.3061	21.2926		15.9698	15.9808	15.9314
KOHYPO-1	34.5925	34.8905	34.9318		21.9108	21.9154	21.9839		16.8663	16.7748	16.8331
KOHYPO-2	34.2722	34.4251	33.7626		21.416	21.4455	21.4262		15.9146	16.0145	15.9302
KOHYPO-3	34.5516	34.4444	34.498		21.4321	21.5492	21.3796		16.1823	16.1497	16.1509
KO HYPO E2-1	33.1001	33.6776	33.4127		21.0694	21.0033	21.1338		15.8676	15.998	15.8858
KO HYPO E2-2	32.3578	32.7967	32.687		20.4551	20.4547	20.5191		15.281	15.1094	15.1538
KO HYPO E2-3	33.1528	33.5759	33.586		21.4834	21.5314	21.5431		16.2137	16.2166	16.0482
Figure 7
	CD38				GAPDH
	repeat1	repeat2	repeat3		repeat1	repeat2	repeat3
ctrl1	28.3547	28.2483	28.2083		15.7049	15.7346	15.7219
ctrl2	27.0201	27.2302	27.2377		14.8903	14.8842	14.8142
ctrl3	27.1925	27.0896	27.2961		14.9412	14.9651	14.9656
E2-1	27.2771	27.2476	27.2239		15.5135	15.5368	15.5012
E2-2	26.1675	26.2998	26.1876		14.3782	14.3446	14.4029
E2-3	27.0354	27.0583	27.0135		15.0426	15.0532	15.088
ICI-1	28.8182	28.8426	28.8212		15.7913	15.6108	15.77
ICI-2	27.9614	27.9955	27.8656		14.8008	14.9006	14.9482
ICI-3	27.6669	27.6565	27.6691		14.8669	14.7475	14.8272
E+I-1	28.4549	28.4132	28.3479		15.9391	15.8979	16.0639
E+I-2	27.1041	27.0607	27.0161		14.3814	14.2027	14.3394
E+I-3	27.2827	27.4414	27.4211		14.8145	14.8258	14.8081
